# Supplementary material for: Effectiveness of nutritional support to improve treatment adherence in patients with tuberculosis: a systematic review
Source: Nutr Rev. 2023 Sep 27;82(9):1216–25. doi: 10.1093/nutrit/nuad120 (PMC11317773; doi:10.1093/nutrit/nuad120)
Supplement: nuad120_Supplementary_Data [file nuad120_supplementary_data.zip]

Archive with 6 entries (5 files):
- nuad120_Supplementary_Data/
- nuad120_Supplementary_Data/PRISMA_2020_checklist.docx
- nuad120_Supplementary_Data/Suplementary file 1 search strategies.docx
- nuad120_Supplementary_Data/Supplementary_file_2_risk_of_bias_assessment_details.docx
- nuad120_Supplementary_Data/Table_S1_ROB.docx
- nuad120_Supplementary_Data/Table_S2_ROB.docx
